# Supplementary material for: Phosphoribosyl ubiquitination of SNARE proteins regulates autophagy during Legionella infection
Source: EMBO J. 2025 Jun 12;44(15):4252–79. doi: 10.1038/s44318-025-00483-4 (PMC12317070; doi:10.1038/s44318-025-00483-4)
Supplement: Supplementary file 2 — Source data Fig. 1 [file 44318_2025_483_MOESM2_ESM.zip]

Archive with 11 entries (10 files):
- source data figure 1/
- source data figure 1/SD-figure 1D.ai
- __MACOSX/source data figure 1/._SD-figure 1D.ai
- source data figure 1/excelsheet-figure1.xlsx
- __MACOSX/source data figure 1/._excelsheet-figure1.xlsx
- source data figure 1/SD-figure 1E.ai
- __MACOSX/source data figure 1/._SD-figure 1E.ai
- source data figure 1/SD-figure 1B.ai
- __MACOSX/source data figure 1/._SD-figure 1B.ai
- source data figure 1/SD-figure 1C.ai
- __MACOSX/source data figure 1/._SD-figure 1C.ai
