# Supplementary material for: Phosphoribosyl ubiquitination of SNARE proteins regulates autophagy during Legionella infection
Source: EMBO J. 2025 Jun 12;44(15):4252–79. doi: 10.1038/s44318-025-00483-4 (PMC12317070; doi:10.1038/s44318-025-00483-4)
Supplement: Supplementary file 2 — Source data Fig. 1 [file 44318_2025_483_MOESM2_ESM.zip › source data figure 1/excelsheet-figure1.xlsx]

## Sheet: Figure 1b
not infected			not infected/torin1			WT			delSidE			delRavZ (delR)			delRavZdelSidE(delRdelS)
expt no	cell no	LC3 vesicles per cell	expt no	cell no	LC3 vesicles per cell	expt no	cell no	LC3 vesicles per cell	expt no	cell no	LC3 vesicles per cell	expt no	cell no	LC3 vesicles per cell	expt no	cell no	LC3 vesicles per cell
1	1	14	1	1	245	1	1	58	1	1	51	1	1	234	1	1	242
1	2	17	1	2	215	1	2	26	1	2	48	1	2	352	1	2	163
1	3	22	1	3	326	1	3	21	1	3	53	1	3	165	1	3	182
1	4	34	1	4	406	1	4	31	1	4	26	1	4	3	1	4	195
1	5	61	1	5	412	1	5	53	1	5	35	1	5	281	1	5	168
1	6	12	1	6	443	1	6	24	1	6	52	1	6	297	1	6	60
1	7	9	1	7	377	1	7	47	1	7	47	1	7	366	1	7	46
1	8	7	1	8	291	1	8	45	1	8	34	1	8	185	1	8	226
1	9	16	1	9	349	1	9	41	1	9	23	1	9	338	2	9	176
1	10	18	1	10	200	1	10	55	1	10	15	2	10	153	2	10	212
1	11	22	1	11	336	1	11	52	1	11	53	2	11	251	2	11	299
1	12	27	1	12	341	2	12	37	1	12	39	2	12	155	2	12	56
1	13	34	1	13	334	2	13	29	2	13	19	2	13	272	2	13	300
1	14	21	1	14	439	2	14	46	2	14	42	2	14	471	2	14	46
1	15	32	1	15	403	2	15	37	2	15	26	2	15	230	2	15	192
2	16	11	2	16	550	2	16	52	2	16	37	2	16	407	2	16	186
2	17	9	2	17	499	2	17	18	2	17	46	2	17	277	2	17	117
2	18	32	2	18	334	2	18	21	2	18	45	2	18	54	2	18	83
2	19	17	2	19	357	2	19	23	2	19	47	2	19	158	2	19	217
2	20	16	2	20	409	2	20	29	2	20	40	2	20	280	2	20	256
2	21	3	2	21	462	2	21	46	2	21	46	2	21	3	3	21	324
2	22	8	2	22	213	2	22	45	2	22	33	2	22	31	3	22	81
2	23	16	2	23	371	2	23	46	2	23	36	3	23	291	3	23	221
2	24	18	2	24	382	2	24	46	2	24	20	3	24	171	3	24	213
2	25	14	2	25	423	2	25	50	2	25	44	3	25	418	3	25	198
3	26	12	3	26	452	2	26	42	2	26	21	3	26	370	3	26	111
3	27	11	3	27	307	2	27	48	3	27	43	3	27	243	3	27	120
3	28	29	3	28	291	2	28	35	3	28	20	3	28	209	3	28	209
3	29	30	3	29	422	2	29	38	3	29	28	3	29	247	3	29	52
3	30	20	3	30	395	3	30	22	3	30	43	3	30	131	3	30	113
3	31	17	3	31	319	3	31	29	3	31	44	3	31	386	3	31	125
3	32	16	3	32	293	3	32	57	3	32	31	3	32	149	3	32	319
3	33	17	3	33	376	3	33	37	3	33	53	3	33	301	3	33	94
3	34	6	3	34	213	3	34	52	3	34	15	3	34	228	3	34	41
3	35	18	3	35	464	3	35	51	3	35	24	3	35	145	3	35	295

## Sheet: Figure 1c
not infected/TorinA1								WT									delSidE (delS)									delDup									delravZ (delR)									delRavZdelSidE (delRdelS)
expt no	cell no	yellow (autophagosomes)	red (autolysosomes)	% yellow vesicles	%red vesicles	no of bacteria in cell	no of bacteria in red vesicle	expt no	cell no	yellow (autophagosomes)	red (autolysosomes)	% yellow vesicles	%red vesicles	no of bacteria in cell	no of bacteria in red vesicle	% of bacteria in acidic vesicle	expt no	cell no	yellow (autophagosomes)	red (autolysosomes)	% yellow vesicles	%red vesicles	no of bacteria in cell	no of bacteria in red vesicle	% of bacteria in acidic vesicle	expt no	cell no	yellow (autophagosomes)	red (autolysosomes)	% yellow vesicles	%red vesicles	no of bacteria in cell	no of bacteria in red vesicle	% of bacteria in acidic vesicle	expt no	cell no	yellow (autophagosomes)	red (autolysosomes)	% yellow vesicles	%red vesicles	no of bacteria in cell	no of bacteria in red vesicle	% of bacteria in acidic vesicle	expt no	cell no	yellow (autophagosomes)	red (autolysosomes)	% yellow vesicles	%red vesicles
1	1	182	98	65	35	n/a	n/a	1	1	27	9	75	25	3	0	0	1	1	65	12	84.4156	15.5844	3	0	0	1	1	77	8	90.5882	9.41176	3	0	0	1	1	334	98	77.3148	22.6852	3	0	0			236	188	55.6604	44.3396
1	2	300	59	83.5655	16.4345	n/a	n/a	1	2	34	2	94.4444	5.55556	2	0	0	1	2	49	12	80.3279	19.6721	2	0	0	1	2	32	3	91.4286	8.57143	4	0	0	1	2	357	100	78.1182	21.8818	4	1	25			232	110	67.8363	32.1637
1	3	215	80	72.8814	27.1186	n/a	n/a	1	3	28	11	71.7949	28.2051	4	0	0	1	3	69	17	80.2326	19.7674	4	0	0	1	3	30	5	85.7143	14.2857	5	1	20	1	3	299	48	86.1671	13.8329	3	0	0			278	108	72.0207	27.9793
1	4	187	183	50.5405	49.4595	n/a	n/a	1	4	20	0	100	0	3	0	0	1	4	32	14	69.5652	30.4348	2	0	0	1	4	86	10	89.5833	10.4167	2	0	0	1	4	349	94	78.781	21.219	3	0	0			225	145	60.8108	39.1892
1	5	192	151	55.9767	44.0233	n/a	n/a	1	5	46	8	85.1852	14.8148	3	0	0	1	5	39	22	63.9344	36.0656	2	0	0	1	5	72	7	91.1392	8.86076	2	0	0	1	5	279	81	77.5	22.5	5	1	20			298	179	62.4738	37.5262
1	6	209	70	74.9104	25.0896	n/a	n/a	1	6	28	10	73.6842	26.3158	1	0	0	1	6	74	29	71.8447	28.1553	4	0	0	1	6	54	17	76.0563	23.9437	2	0	0	1	6	281	43	86.7284	13.2716	3	1	33.3333			277	213	56.5306	43.4694
1	7	181	118	60.5351	39.4649	n/a	n/a	1	7	45	7	86.5385	13.4615	3	0	0	1	7	65	22	74.7126	25.2874	4	1	25	1	7	77	8	90.5882	9.41176	2	0	0	1	7	310	41	88.3191	11.6809	2	0	0			315	140	69.2308	30.7692
1	8	273	143	65.625	34.375	n/a	n/a	1	8	36	3	92.3077	7.69231	4	0	0	1	8	60	14	81.0811	18.9189	3	0	0	2	8	59	14	80.8219	19.1781	2	0	0	1	8	282	47	85.7143	14.2857	2	1	50			214	139	60.6232	39.3768
1	9	158	62	71.8182	28.1818	n/a	n/a	1	9	24	4	85.7143	14.2857	4	0	0	1	9	15	28	34.8837	65.1163	3	0	0	2	9	66	18	78.5714	21.4286	4	1	25	1	9	222	92	70.7006	29.2994	3	0	0			205	120	63.0769	36.9231
1	10	165	102	61.7978	38.2022	n/a	n/a	1	10	42	13	76.3636	23.6364	3	0	0	1	10	68	24	73.913	26.087	3	0	0	2	10	78	11	87.6404	12.3596	2	0	0	1	10	255	52	83.0619	16.9381	4	1	25			208	130	61.5385	38.4615
1	11	236	182	56.4593	43.5407	n/a	n/a	1	11	39	5	88.6364	11.3636	2	0	0	1	11	54	17	76.0563	23.9437	3	0	0	2	11	53	6	89.8305	10.1695	2	0	0	1	11	226	46	83.0882	16.9118	2	0	0			306	175	63.6175	36.3825
1	12	236	80	74.6835	25.3165	n/a	n/a	1	12	22	13	62.8571	37.1429	2	0	0	1	12	22	18	55	45	5	1	20	2	12	46	5	90.1961	9.80392	2	1	50	1	12	299	88	77.261	22.739	3	1	33.3333			243	216	52.9412	47.0588
1	13	272	101	72.9223	27.0777	n/a	n/a	1	13	38	11	77.551	22.449	4	1	25	1	13	22	26	45.8333	54.1667	3	0	0	2	13	88	6	93.617	6.38298	5	0	0	1	13	364	40	90.099	9.90099	3	1	33.3333			283	86	76.6938	23.3062
1	14	271	97	73.6413	26.3587	n/a	n/a	2	14	26	9	74.2857	25.7143	2	0	0	1	14	44	18	70.9677	29.0323	3	0	0	2	14	43	5	89.5833	10.4167	2	1	50	1	14	130	70	65	35	3	0	0			213	126	62.8319	37.1681
1	15	194	137	58.6103	41.3897	n/a	n/a	2	15	50	9	84.7458	15.2542	3	0	0	1	15	73	16	82.0225	17.9775	3	0	0	2	15	37	18	67.2727	32.7273	3	0	0	1	15	229	99	69.8171	30.1829	3	1	33.3333			300	209	58.9391	41.0609
1	16	153	134	53.3101	46.6899	n/a	n/a	2	16	41	2	95.3488	4.65116	5	1	20	2	16	49	19	72.0588	27.9412	6	0	0	2	16	71	10	87.6543	12.3457	1	0	0	1	16	366	55	86.9359	13.0641	2	1	50			246	139	63.8961	36.1039
2	17	265	119	69.0104	30.9896	n/a	n/a	2	17	42	4	91.3043	8.69565	3	1	33.3333	2	17	63	26	70.7865	29.2135	2	0	0	2	17	52	8	86.6667	13.3333	1	1	100	1	17	333	85	79.6651	20.3349	5	1	20			309	97	76.1084	23.8916
2	18	114	151	43.0189	56.9811	n/a	n/a	2	18	43	7	86	14	3	0	0	2	18	56	20	73.6842	26.3158	1	0	0	2	18	87	14	86.1386	13.8614	1	0	0	1	18	324	68	82.6531	17.3469	4	1	25			276	185	59.8698	40.1302
2	19	259	192	57.4279	42.5721	n/a	n/a	2	19	22	4	84.6154	15.3846	2	0	0	2	19	67	17	79.7619	20.2381	1	0	0	2	19	53	17	75.7143	24.2857	3	0	0	1	19	338	68	83.2512	16.7488	3	1	33.3333			205	190	51.8987	48.1013
2	20	199	150	57.0201	42.9799	n/a	n/a	2	20	29	7	80.5556	19.4444	5	0	0	2	20	69	23	75	25	1	0	0	2	20	53	18	74.6479	25.3521	2	0	0	2	20	212	87	70.903	29.097	3	0	0			336	161	67.6056	32.3944
2	21	154	194	44.2529	55.7471	n/a	n/a	2	21	37	5	88.0952	11.9048	2	0	0	2	21	29	13	69.0476	30.9524	4	0	0	2	21	49	11	81.6667	18.3333	4	0	0	2	21	307	91	77.1357	22.8643	3	0	0			200	93	68.2594	31.7406
2	22	276	186	59.7403	40.2597	n/a	n/a	2	22	40	4	90.9091	9.09091	8	1	12.5	2	22	15	29	34.0909	65.9091	4	0	0	2	22	59	19	75.641	24.359	4	0	0	2	22	327	75	81.3433	18.6567	2	1	50			283	209	57.5203	42.4797
2	23	155	114	57.6208	42.3792	n/a	n/a	2	23	22	4	84.6154	15.3846	4	0	0	2	23	65	27	70.6522	29.3478	4	0	0	2	23	86	14	86	14	7	0	0	2	23	285	82	77.6567	22.3433	4	0	0			293	124	70.2638	29.7362
2	24	181	112	61.7747	38.2253	n/a	n/a	3	24	21	9	70	30	6	1	16.6667	2	24	29	14	67.4419	32.5581	5	0	0	2	24	56	12	82.3529	17.6471	3	0	0	2	24	287	52	84.6608	15.3392	3	1	33.3333			275	163	62.7854	37.2146
2	25	185	154	54.5723	45.4277	n/a	n/a	3	25	28	7	80	20	4	0	0	2	25	39	28	58.209	41.791	3	0	0	2	25	65	19	77.381	22.619	2	1	50	2	25	393	56	87.5278	12.4722	5	1	20			218	108	66.8712	33.1288
2	26	208	78	72.7273	27.2727	n/a	n/a	3	26	43	8	84.3137	15.6863	6	0	0	2	26	72	18	80	20	2	0	0	2	26	47	16	74.6032	25.3968	2	0	0	2	26	242	66	78.5714	21.4286	3	1	33.3333			307	185	62.3984	37.6016
2	27	129	82	61.1374	38.8626	n/a	n/a	3	27	26	11	70.2703	29.7297	4	0	0	2	27	57	35	61.9565	38.0435	1	0	0	2	27	56	7	88.8889	11.1111	3	0	0	2	27	299	79	79.1005	20.8995	3	0	0			216	108	66.6667	33.3333
2	28	179	111	61.7241	38.2759	n/a	n/a	3	28	33	13	71.7391	28.2609	6	0	0	2	28	19	14	57.5758	42.4242	2	0	0	2	28	64	16	80	20	2	0	0	2	28	267	60	81.6514	18.3486	3	1	33.3333			337	105	76.2443	23.7557
2	29	293	165	63.9738	36.0262	n/a	n/a	3	29	34	1	97.1429	2.85714	5	0	0	2	29	40	26	60.6061	39.3939	2	0	0	2	29	66	20	76.7442	23.2558	2	0	0	2	29	270	77	77.8098	22.1902	2	0	0			275	193	58.7607	41.2393
2	30	300	63	82.6446	17.3554	n/a	n/a	3	30	32	7	82.0513	17.9487	5	1	20	2	30	28	16	63.6364	36.3636	2	0	0	2	30	61	5	92.4242	7.57576	4	1	25	2	30	376	81	82.2757	17.7243	3	1	33.3333			309	113	73.2227	26.7773
2	31	118	72	62.1053	37.8947	n/a	n/a	3	31	40	13	75.4717	24.5283	2	0	0	2	31	50	17	74.6269	25.3731	2	0	0	2	31	83	15	84.6939	15.3061	6	1	16.6667	2	31	224	57	79.7153	20.2847	2	0	0			265	125	67.9487	32.0513
2	32	159	105	60.2273	39.7727	n/a	n/a	3	32	49	4	92.4528	7.54717	3	0	0	2	32	34	16	68	32	2	0	0	3	32	83	19	81.3725	18.6275	4	0	0	2	32	224	95	70.2194	29.7806	2	2	100			311	175	63.9918	36.0082
2	33	128	84	60.3774	39.6226	n/a	n/a	3	33	21	11	65.625	34.375	2	0	0	2	33	45	28	61.6438	38.3562	5	0	0	3	33	41	11	78.8462	21.1538	3	0	0	2	33	365	100	78.4946	21.5054	2	1	50			260	157	62.3501	37.6499
2	34	166	140	54.2484	45.7516	n/a	n/a	3	34	46	13	77.9661	22.0339	3	1	33.3333	2	34	18	17	51.4286	48.5714	4	0	0	3	34	38	7	84.4444	15.5556	1	0	0	2	34	355	73	82.9439	17.0561	2	0	0			219	172	56.0102	43.9898
2	35	211	56	79.0262	20.9738	n/a	n/a	3	35	20	11	64.5161	35.4839	2	0	0	2	35	20	12	62.5	37.5	3	0	0	3	35	79	15	84.0426	15.9574	2	1	50	2	35	353	82	81.1494	18.8506	4	1	25			201	130	60.7251	39.2749
2	36	151	75	66.8142	33.1858	n/a	n/a	3	36	36	10	78.2609	21.7391	4	0	0	2	36	35	26	57.377	42.623	2	0	0	3	36	77	16	82.7957	17.2043	3	0	0	2	36	222	89	71.3826	28.6174	3	0	0			235	166	58.6035	41.3965
2	37	264	193	57.7681	42.2319	n/a	n/a	3	37	36	9	80	20	2	0	0	2	37	15	13	53.5714	46.4286	3	0	0	3	37	33	13	71.7391	28.2609	3	0	0	2	37	251	46	84.5118	15.4882	2	1	50			310	176	63.786	36.214
2	38	165	195	45.8333	54.1667	n/a	n/a	3	38	48	9	84.2105	15.7895	4	0	0	2	38	69	17	80.2326	19.7674	4	0	0	3	38	45	17	72.5806	27.4194	4	0	0	2	38	259	78	76.8546	23.1454	4	0	0			227	215	51.3575	48.6425
2	39	187	110	62.963	37.037	n/a	n/a	3	39	21	8	72.4138	27.5862	3	0	0	3	39	74	20	78.7234	21.2766	3	0	0	3	39	71	14	83.5294	16.4706	5	1	20	2	39	385	78	83.1533	16.8467	3	1	33.3333			292	202	59.1093	40.8907
2	40	161	59	73.1818	26.8182	n/a	n/a	3	40	31	4	88.5714	11.4286	5	1	20	3	40	50	19	72.4638	27.5362	4	0	0	3	40	80	9	89.8876	10.1124	3	0	0	2	40	590	66	89.939	10.061	4	0	0			318	95	76.9976	23.0024
2	41	217	124	63.6364	36.3636	n/a	n/a	3	41	21	11	65.625	34.375	4	0	0	3	41	43	24	64.1791	35.8209	3	0	0	3	41	49	16	75.3846	24.6154	2	1	50	2	41	357	70	83.6066	16.3934	4	1	25			314	145	68.4096	31.5904
2	42	293	57	83.7143	16.2857	n/a	n/a	3	42	44	10	81.4815	18.5185	2	0	0	3	42	75	15	83.3333	16.6667	4	0	0	3	42	70	19	78.6517	21.3483	4	1	25	2	42	251	81	75.6024	24.3976	6	0	0			315	222	58.6592	41.3408
2	43	265	99	72.8022	27.1978	n/a	n/a	3	43	25	4	86.2069	13.7931	2	0	0	3	43	46	13	77.9661	22.0339	3	0	0	3	43	63	11	85.1351	14.8649	5	0	0	3	43	205	82	71.4286	28.5714	3	0	0			224	122	64.7399	35.2601
2	44	212	111	65.6347	34.3653	n/a	n/a	3	44	20	6	76.9231	23.0769	2	0	0	3	44	48	20	70.5882	29.4118	3	0	0	3	44	34	5	87.1795	12.8205	3	1	33.3333	3	44	399	95	80.7692	19.2308	3	1	33.3333			324	168	65.8537	34.1463
2	45	214	58	78.6765	21.3235	n/a	n/a	3	45	50	8	86.2069	13.7931	4	0	0	3	45	68	13	83.9506	16.0494	3	0	0	3	45	59	5	92.1875	7.8125	2	0	0	3	45	204	86	70.3448	29.6552	1	1	100			263	140	65.2605	34.7395
2	46	272	175	60.8501	39.1499	n/a	n/a	3	46	45	13	77.5862	22.4138	5	1	20	3	46	43	14	75.4386	24.5614	4	0	0	3	46	74	13	85.0575	14.9425	4	2	50	3	46	248	80	75.6098	24.3902	5	0	0			330	124	72.6872	27.3128
2	47	145	90	61.7021	38.2979	n/a	n/a	3	47	29	9	76.3158	23.6842	3	0	0	3	47	49	16	75.3846	24.6154	1	0	0	3	47	37	19	66.0714	33.9286	3	0	0	3	47	234	91	72	28	5	1	20			299	213	58.3984	41.6016
2	48	211	87	70.8054	29.1946	n/a	n/a	3	48	28	12	70	30	3	0	0	3	48	51	17	75	25	2	0	0	3	48	69	17	80.2326	19.7674	4	0	0	3	48	270	60	81.8182	18.1818	4	2	50			220	206	51.6432	48.3568
2	49	294	148	66.5158	33.4842	n/a	n/a	3	49	41	9	82	18	3	0	0	3	49	71	27	72.449	27.551	3	0	0	3	49	68	16	80.9524	19.0476	3	0	0	3	49	394	41	90.5747	9.42529	3	0	0			296	136	68.5185	31.4815
2	50	205	185	52.5641	47.4359	n/a	n/a	3	50	26	12	68.4211	31.5789	6	1	16.6667	3	50	22	16	57.8947	42.1053	2	0	0	3	50	77	7	91.6667	8.33333	5	1	20	3	50	221	64	77.5439	22.4561	6	1	16.6667			226	202	52.8037	47.1963
2	51	227	170	57.1788	42.8212	n/a	n/a	3	51	39	5	88.6364	11.3636	5	0	0	3	51	26	12	68.4211	31.5789	2	0	0	3	51	85	15	85	15	4	0	0	3	51	341	92	78.7529	21.2471	3	1	33.3333			268	218	55.144	44.856
2	52	101	170	37.2694	62.7306	n/a	n/a	3	52	36	6	85.7143	14.2857	4	0	0	3	52	69	24	74.1935	25.8065	2	0	0	3	52	89	13	87.2549	12.7451	3	0	0	3	52	177	69	71.9512	28.0488	6	0	0			226	170	57.0707	42.9293
2	53	200	160	55.5556	44.4444	n/a	n/a	3	53	23	12	65.7143	34.2857	5	0	0	3	53	58	21	73.4177	26.5823	5	0	0	3	53	78	15	83.871	16.129	3	1	33.3333	3	53	223	85	72.4026	27.5974	4	1	25			325	134	70.8061	29.1939
2	54	108	188	36.4865	63.5135	n/a	n/a	3	54	43	5	89.5833	10.4167	4	0	0	3	54	47	30	61.039	38.961	6	0	0	3	54	40	5	88.8889	11.1111	5	0	0	3	54	312	67	82.3219	17.6781	4	0	0			220	188	53.9216	46.0784
2	55	248	150	62.3116	37.6884	n/a	n/a	3	55	42	5	89.3617	10.6383	2	0	0	3	55	16	20	44.4444	55.5556	4	0	0	3	55	75	7	91.4634	8.53659	3	1	33.3333	3	55	201	58	77.6062	22.3938	3	1	33.3333			246	177	58.156	41.844
2	56	166	66	71.5517	28.4483	n/a	n/a	3	56	41	4	91.1111	8.88889	2	0	0	3	56	61	5	92.4242	7.57576	3	0	0	3	56	86	20	81.1321	18.8679	3	0	0	3	56	263	55	82.7044	17.2956	2	0	0			240	159	60.1504	39.8496
2	57	254	148	63.1841	36.8159	n/a	n/a	3	57	45	7	86.5385	13.4615	2	0	0	3	57	26	14	65	35	3	0	0	3	57	66	11	85.7143	14.2857	5	0	0	3	57	332	82	80.1932	19.8068	1	0	0			216	125	63.3431	36.6569
2	58	179	165	52.0349	47.9651	n/a	n/a	3	58	30	11	73.1707	26.8293	2	1	50	3	58	71	28	71.7172	28.2828	7	1	14.2857	3	58	80	8	90.9091	9.09091	3	0	0	3	58	346	48	87.8173	12.1827	3	1	33.3333			280	114	71.066	28.934
2	59	102	82	55.4348	44.5652	n/a	n/a	3	59	48	10	82.7586	17.2414	6	1	16.6667	3	59	31	23	57.4074	42.5926	5	0	0	3	59	52	14	78.7879	21.2121	3	1	33.3333	3	59	299	41	87.9412	12.0588	3	0	0			219	158	58.0902	41.9098
2	60	222	172	56.3452	43.6548	n/a	n/a	3	60	43	11	79.6296	20.3704	7	0	0	3	60	73	26	73.7374	26.2626	5	1	20	3	60	56	6	90.3226	9.67742	3	0	0	3	60	320	78	80.402	19.598	3	1	33.3333			296	113	72.3716	27.6284
3	61	246	180	57.7465	42.2535	n/a	n/a	3	61	47	9	83.9286	16.0714	4	0	0	3	61	30	20	60	40	1	0	0	3	61	33	16	67.3469	32.6531	3	0	0	3	61	343	99	77.6018	22.3982	3	0	0			236	95	71.2991	28.7009
3	62	148	57	72.1951	27.8049	n/a	n/a	3	62	23	9	71.875	28.125	4	0	0	3	62	16	9	64	36	2	0	0	3	62	32	12	72.7273	27.2727	3	0	0	3	62	349	66	84.0964	15.9036	3	1	33.3333			241	122	66.3912	33.6088
3	63	169	61	73.4783	26.5217	n/a	n/a	3	63	40	10	80	20	3	1	33.3333	3	63	21	19	52.5	47.5	2	0	0	3	63	30	6	83.3333	16.6667	5	2	40	3	63	362	84	81.1659	18.8341	3	1	33.3333			308	101	75.3056	24.6944
3	64	285	181	61.1588	38.8412	n/a	n/a	3	64	47	10	82.4561	17.5439	3	0	0	3	64	69	25	73.4043	26.5957	2	0	0	3	64	61	5	92.4242	7.57576	5	0	0	3	64	337	66	83.6228	16.3772	2	0	0			228	221	50.7795	49.2205
3	65	162	158	50.625	49.375	n/a	n/a	3	65	46	10	82.1429	17.8571	2	0	0	3	65	57	28	67.0588	32.9412	2	0	0	3	65	69	6	92	8	2	1	50	3	65	242	76	76.1006	23.8994	2	0	0			271	118	69.6658	30.3342
3	66	104	182	36.3636	63.6364	n/a	n/a	3	66	26	10	72.2222	27.7778	2	0	0	3	66	46	29	61.3333	38.6667	5	0	0	3	66	34	10	77.2727	22.7273	1	0	0	3	66	303	94	76.3224	23.6776	1	0	0			244	156	61	39
3	67	114	76	60	40	n/a	n/a	3	67	39	11	78	22	7	1	14.2857	3	67	46	24	65.7143	34.2857	4	0	0	3	67	56	14	80	20	3	1	33.3333	3	67	214	94	69.4805	30.5195	5	2	40			297	129	69.7183	30.2817
3	68	145	191	43.1548	56.8452	n/a	n/a	3	68	46	8	85.1852	14.8148	6	0	0	3	68	46	29	61.3333	38.6667	5	0	0	3	68	49	10	83.0508	16.9492	2	0	0	3	68	225	85	72.5806	27.4194	4	1	25			315	230	57.7982	42.2018
3	69	143	97	59.5833	40.4167	n/a	n/a	3	69	28	11	71.7949	28.2051	5	0	0	3	69	33	28	54.0984	45.9016	3	0	0	3	69	59	14	80.8219	19.1781	2	0	0	3	69	264	64	80.4878	19.5122	4	1	25			266	148	64.2512	35.7488
3	70	148	98	60.1626	39.8374	n/a	n/a	3	70	32	8	80	20	3	0	0	3	70	55	12	82.0896	17.9104	1	0	0	3	70	74	20	78.7234	21.2766	2	0	0	3	70	305	43	87.6437	12.3563	3	1	33.3333			286	156	64.7059	35.2941
[truncated: 3 more columns]

## Sheet: Figure 1d
expt1	lc3i	lc3ii	gapdh	lc3ii/gapdh	expt2	lc3i	lc3ii	gapdh	lc3ii/gapdh	expt3	lc3i	lc3ii	gapdh	lc3-ii/gapdh	avg	s.d
ni	755	154	182	0.846154	ni	659	160	165	0.969697	ni	740	124	109	1.13761	0.984488	0.146292
wt	927	120	179	0.670391	wt	734	132	150	0.88	wt	812	172	120	1.43333	0.994575	0.394165
delr	853	138	183	0.754098	delr	826	160	156	1.02564	delr	743	129	110	1.17273	0.984156	0.212375
delrdels	730	224	180	1.24444	delrdels	912	219	170	1.28824	delrdels	800	219	121	1.80992	1.44753	0.314597
nitorin	79	263	169	1.55621	nitorin	177	410	167	2.45509	nitorin	97	318	103	3.08738	2.36623	0.769441
wttorin	1000	160	179	0.893855	wttorin	709	178	156	1.14103	wttorin	612	123	109	1.12844	1.05444	0.139213
delrtorin	476	676	163	4.14724	delrtorin	302	591	136	4.34559	delrtorin	600	765	122	6.27049	4.92111	1.1728
delrdelstorin	54	159	180	0.883333	delrdelstorin	112	304	167	1.82036	delrdelstorin	90	278	120	2.31667	1.67345	0.727872
nicq	349	1801	178	10.118	nicq	214	1217	159	7.65409	nicq	310	1240	121	10.2479	9.34	1.46149
wtcq	283	542	189	2.86772	wtcq	130	476	160	2.975	wtcq	145	412	120	3.43333	3.09202	0.300414
delrcq	538	1567	170	9.21765	delrcq	412	1301	161	8.08075	delrcq	312	1004	122	8.22951	8.5093	0.617939
delrdelscq	650	1671	188	8.8883	delrdelscq	476	1509	167	9.03593	delrdelscq	341	1241	121	10.2562	9.39347	0.750778
		lc3-2/gapdh
		expt1	expt2	expt3
	ni	0.846154	0.969697	1.13761
	wt	0.670391	0.88	1.43333
	delr	0.754098	1.02564	1.17273
	delrdels	1.24444	1.28824	1.80992
	nitorin	1.55621	2.45509	3.08738
	wttorin	0.893855	1.14103	1.12844
	delrtorin	4.14724	4.34559	6.27049
	delrdelstorin	0.883333	1.82036	2.31667
	nicq	10.118	7.65409	10.2479
	wtcq	2.86772	2.975	3.43333
	delrcq	9.21765	8.08075	8.22951
	delrdelscq	8.8883	9.03593	10.2562
			p value-ttest (delr torin vs delrdels torin)	0.0216673

## Sheet: Figure1e
	WT			delS			delR			delRdelS
cell no	number of intracellular bacteria	number of LAMP1 positive bacteria	% of bacteria that are LAMP1+	number of intracellular bacteria	number of LAMP1 positive bacteria	% of bacteria that are LAMP1+	number of intracellular bacteria	number of LAMP1 positive bacteria	% of bacteria that are LAMP1+	number of intracellular bacteria	number of LAMP1 positive bacteria	% of bacteria that are LAMP1+
1	4	0	0	3	2	66.6667	2	1	50	3	3	100
2	5	1	20	4	1	25	4	1	25	2	2	100
3	3	1	33.3333	5	1	20	3	2	66.6667	3	2	66.6667
4	5	1	20	3	1	33.3333	2	1	50	4	2	50
5	6	0	0	3	0	0	3	1	33.3333	3	2	66.6667
6	3	1	33.3333	3	1	33.3333	5	1	20	3	2	66.6667
7	3	0	0	3	1	33.3333	5	2	40	2	1	50
8	3	0	0	4	1	25	4	2	50	4	2	50
9	5	0	0	2	1	50	3	1	33.3333	3	3	100
10	4	1	25	2	2	100	3	1	33.3333	3	2	66.6667
11	3	0	0	2	0	0	3	0	0	2	1	50
12	3	1	33.3333	2	0	0	3	0	0	3	3	100
13	3	0	0	4	2	50	4	1	25	4	3	75
14	5	1	20	3	0	0	5	2	40	5	3	60
15	3	0	0	4	0	0	6	3	50	3	3	100
16	5	1	20	4	4	100	4	2	50	4	2	50
17	3	0	0	5	1	20	3	1	33.3333	2	2	100
18	5	0	0	9	3	33.3333	2	1	50	3	1	33.3333
19	3	0	0	3	0	0	4	0	0	4	1	25
20	3	0	0	2	0	0	4	1	25	3	2	66.6667
21	5	1	20	2	0	0	2	0	0	2	1	50
22	3	0	0	4	3	75	2	1	50	2	2	100
23	5	0	0	2	1	50	6	1	16.6667	3	3	100
24	5	1	20	5	2	40	3	1	33.3333	3	0	0
25	3	0	0	5	3	60	4	1	25	2	2	100
26	4	1	25	3	0	0	3	1	33.3333	5	2	40
27	4	0	0	3	1	33.3333	1	0	0	3	1	33.3333
28	2	0	0	3	0	0	3	0	0	2	0	0
29	2	0	0	3	1	33.3333	4	1	25	2	1	50
30	1	0	0	6	3	50	3	1	33.3333	2	2	100
31	3	0	0	1	1	100	4	1	25	2	1	50
32	2	0	0	4	3	75	3	0	0	3	2	66.6667
33	4	0	0	3	1	33.3333	2	0	0	4	0	0
34	5	1	20	4	1	25	2	1	50	3	1	33.3333
			8.52941			34.2647			28.4314			61.7647	average
			12.1976			30.8608			19.3581			31.0152	sd
			2.09187			5.29258			3.31989			5.31906	sem
															pvalue from ttest (delR vs delRdelS)	1.96148e-06
