# Supplementary material for: Phosphoribosyl ubiquitination of SNARE proteins regulates autophagy during Legionella infection
Source: EMBO J. 2025 Jun 12;44(15):4252–79. doi: 10.1038/s44318-025-00483-4 (PMC12317070; doi:10.1038/s44318-025-00483-4)
Supplement: Supplementary file 3 — Source data Fig. 2 [file 44318_2025_483_MOESM3_ESM.zip]

Archive with 13 entries (12 files):
- source data figure 2/
- source data figure 2/Source Data 2Fpart2.ai
- __MACOSX/source data figure 2/._Source Data 2Fpart2.ai
- source data figure 2/Source Data 2Dpart2.ai
- __MACOSX/source data figure 2/._Source Data 2Dpart2.ai
- source data figure 2/Source Data 2Dpart1.ai
- __MACOSX/source data figure 2/._Source Data 2Dpart1.ai
- source data figure 2/Source Data 2A,2B.ai
- __MACOSX/source data figure 2/._Source Data 2A,2B.ai
- source data figure 2/Source Data 2Fpart1.ai
- __MACOSX/source data figure 2/._Source Data 2Fpart1.ai
- source data figure 2/excelsheet-figure2.xlsx
- __MACOSX/source data figure 2/._excelsheet-figure2.xlsx
