# Supplementary material for: Phosphoribosyl ubiquitination of SNARE proteins regulates autophagy during Legionella infection
Source: EMBO J. 2025 Jun 12;44(15):4252–79. doi: 10.1038/s44318-025-00483-4 (PMC12317070; doi:10.1038/s44318-025-00483-4)
Supplement: Supplementary file 3 — Source data Fig. 2 [file 44318_2025_483_MOESM3_ESM.zip › source data figure 2/excelsheet-figure2.xlsx]

## Sheet: Figure 2E
STX17 positive bacteria/cell
wt/stx17	delS/stx17	wt/stx17 mut	delS/stx17mut	wt/stx17tm	delS/stx17tm
2	1	1	0	1	0
3	0	0	0	0	0
1	0	1	0	0	1
0	0	0	0	0	0
0	0	0	0	1	0
0	0	0	0	0	0
2	0	1	0	0	1
3	1	1	0	1	0
0	0	1	0	1	0
4	1	0	1	1	1
1	0	0	1	0	1
2	0	0	1	0	1
1	0	0	1	0	0
2	0	1	1	0	0
2	0	0	1	0	0
4	0	1	0	0	0
2	1	1	0	0	0
3	1	0	0	0	1
0	0	1	0	0	0
0	0	0	0	0	1
1	0	0	0	0	0
0	0	0	0	1	0
1	0	0	1	0	0
0	0	0	0	0	0
2	0	0	0	1	0				boxplot stats
2	1	0	0	0	0
2	2	1	0	0	0					wt	delS	wt/stx17 mut	delS/stx17mut	wt/stx17tm	delS/stx17tm
3	0	2	1	0	1				Upper whisker	6	0	2	0	1	1
0	1	1	1	0	0				3rd quartile	3	0	1	0	1	1
5	1	0	0	0	1				Median	2	0	0	0	0	0
3	0	0	0	0	0				1st quartile	1	0	0	0	0	0
1	0	0	0	0	1				Lower whisker	0	0	0	0	0	0
6	0	0	0	0	0				Nr. of data points	41	41	42	42	42	40
2	0	0	0	0	0
0	0	1	0	0	0
3	0	0	0	0	0
3	0	0	2	0	0
1	0	0	0	1	0
2	0	0	0	1	0
4	0	0	0	1	1
2	1	0	0	1
		0	0	1

## Sheet: Figure 2G
ni/SNAP29 wt	ni/SNAP29 mut	ni torin/SNAP29 wt	ni torin/SNAP29 mut	WT/SNAP29 wt	WT/SNAP29 mut	delS/snap29 WT	delS/SNAP29 mut
8	17	43	58	20	29	37	18
8	21	54	68	15	29	23	60
6	23	49	65	20	21	18	27
23	8	58	45	16	23	30	24
19	12	42	53	20	18	17	16
9	23	69	45	23	35	33	19
12	18	38	67	13	20	21	17
3	19	67	61	8	31	20	17
11	15	39	43	5	29	37	25
6	17	49	42	25	24	19	33
8	7	48	76	10	24	23	31
11	9	40	45	17	31	21	27
31	3	62	53	7	34	33	26
16	7	59	36	19	25	49	16
10	12	37	44	5	24	18	25
20	11	59	49	13	24	26	19
22	16	62	22	14	27	18	11
14	18	69	52	8	18	16	29
19	10	22	64	12	32	31	16
9	18	39	59	20	31	11	27
13	11	46	60	13	30	34	25
9	13	40	68	12	42	37	30
23	22	51	47	21	25	32	22
16	8	45	54	6	33	32	27
21	23	17	76	11	23	26	8
10	13	64	43	18	8	19	19
8	19	64	73	9	19	23	17
21	21	51	46	8	29	17	25
22	18	68	43	11	16	36	19
18	8	44	69	8	30	25	19
7	14	38	50	11	34	30	35
8	9	61	46	21	20	36	36
18	15	36	49	10	28	9	25
20	12	56	72	6	16	17	37
7	21	54	74	7	24	27	37
15	23	61	38	15	34	20	29
21	11	56	73	5	34	23	34
16	19	61	66	16	25	34	17
16	12	40	49	2	22	20	18
20	13	44	36	21	27	21	21
6	17	50	57	6	19	28	27
19	20	53	71	23	28	28	31
20	22	66	54	10	17	20	17
14	11	44	57	5	31	30	32
11	18	67	73	20	35	33	31
14	13	53	49	13	28	24	33
23	11	49	48	16	19	35	29
7	19	36	66	21	16	27	27
13	15	38	48	16	36	18	33
19	18	58	67	19	34	25	21
6	13	68	38	12	19	30	24
8	19	45	45	12	25	36	35
18	11	37	44	9	17	30	29
15	10	49	43	9	17	29	30
16	15	55	55	20	28	29	27
11	18	50	72	9	17	32	34
21	17	44	47	16	25	32	16
7	7	41	48	14	22	29	26
10	4	44	53	21	26	32	16
22	8	49	68	9	31	31	19
15	6	53	75	23	26	26	26
11	2	53	45	14	37	28	34

## Sheet: Figure 2Gii
WT/SNAP29 WT			dels/SNAP29WT			WT/SNAP29mut			dels/SNAP29mut
cells with snap + bacteria	total no of cells	% of cells with SNAP29 positive bacteria	cells with snap + bacteria	total no of cells	% of cells with SNAP29 positive bacteria	cells with snap + bacteria	total no of cells	% of cells with SNAP29 positive bacteria	cells with snap + bacteria	total no of cells	% of cells with SNAP29 positive bacteria
0	4	0	0	6	0	1	4	25	1	3	33.3333
0	5	0	2	5	40	0	4	0	1	5	20
0	4	0	0	8	0	1	3	33.3333	2	6	33.3333
0	7	0	1	4	25	1	5	20	0	1	0
0	7	0	4	4	100	0	4	0	1	2	50
1	4	25	2	4	50	1	3	33.3333	0	3	0
0	3	0	1	4	25	2	6	33.3333	1	4	25
1	4	25	1	5	20	1	3	33.3333	3	7	42.8571
0	5	0	1	4	25				3	7	42.8571
0	6	0	1	7	14.2857	1	3	33.3333	2	6	33.3333
0	6	0	1	5	20	2	4	50
0	3	0				1	3	33.3333	2	8	25
0	4	0	1	5	20	1	5	20	0	2	0
			0	5	0	0	3	0	2	7	28.5714
0	5	0	1	5	20	1	5	20	0	4	0
1	5	20	2	8	25	0	6	0	1	4	25
0	8	0	0	3	0	1	4	25	1	3	33.3333
1	4	25	3	6	50	0	3	0	1	7	14.2857
0	2	0	0	3	0	2	5	40	1	3	33.3333
0	2	0	1	5	20	1	6	16.6667	0	1	0
0	2	0	1	5	20	1	2	50	1	6	16.6667
0	8	0	2	6	33.3333	0	2	0
			0	6	0	1	2	50	2	3	66.6667
1	4	25				0	4	0	1	7	14.2857
0	4	0	1	4	25				3	7	42.8571
0	3	0	2	6	33.3333	1	5	20	2	3	66.6667
0	5	0	1	6	16.6667	2	6	33.3333	1	5	20
1	6	16.6667	1	4	25	0	8	0	1	2	50
0	3	0	3	3	100	1	6	16.6667	0	2	0
0	4	0	2	4	50	1	3	33.3333	1	6	16.6667
0	3	0	0	3	0	1	2	50	1	5	20
0	6	0	1	3	33.3333	4	6	66.6667	3	6	50
0	4	0	1	6	16.6667	1	4	25	1	5	20
0	5	0	1	7	14.2857	0	5	0	1	4	25
			1	4	25	1	7	14.2857	2	3	66.6667
						1	4	25	2	4	50
									3	5	60
		4.27083			25.6638	from 3 expts	avg	#DIV/0!			#DIV/0!
		9.14771			24.0034		sd	#DIV/0!			#DIV/0!
