# Supplementary material for: Phosphoribosyl ubiquitination of SNARE proteins regulates autophagy during Legionella infection
Source: EMBO J. 2025 Jun 12;44(15):4252–79. doi: 10.1038/s44318-025-00483-4 (PMC12317070; doi:10.1038/s44318-025-00483-4)
Supplement: Supplementary file 4 — Source data Fig. 3 [file 44318_2025_483_MOESM4_ESM.zip]

Archive with 13 entries (12 files):
- source data figure 3/
- source data figure 3/source data figure 3A part2.ai
- __MACOSX/source data figure 3/._source data figure 3A part2.ai
- source data figure 3/.DS_Store
- __MACOSX/source data figure 3/._.DS_Store
- source data figure 3/source data figure 3E.ai
- __MACOSX/source data figure 3/._source data figure 3E.ai
- source data figure 3/source data figure 3D.ai
- __MACOSX/source data figure 3/._source data figure 3D.ai
- source data figure 3/excelsheet-figure3.xlsx
- __MACOSX/source data figure 3/._excelsheet-figure3.xlsx
- source data figure 3/source data figure 3A part1.ai
- __MACOSX/source data figure 3/._source data figure 3A part1.ai
