# Supplementary material for: Phosphoribosyl ubiquitination of SNARE proteins regulates autophagy during Legionella infection
Source: EMBO J. 2025 Jun 12;44(15):4252–79. doi: 10.1038/s44318-025-00483-4 (PMC12317070; doi:10.1038/s44318-025-00483-4)
Supplement: Supplementary file 4 — Source data Fig. 3 [file 44318_2025_483_MOESM4_ESM.zip › source data figure 3/excelsheet-figure3.xlsx]

## Sheet: Figure 3B
wt			delsidE			wt			delSidE			wt			delS			wt			delS			wt			delS
ulk2 positive	total bacteria	%	ulk2 positive	total bacteria	%	fip200 positive	total bacteria	%	fip200 positive	total bacteria	%	ATG14L positive	total bacteria	%	ATG14L positive bacteria	total bacteria	%	Stx17 positive bacteria	total bacteria	%	Stx17 positive bacteria	total bacteria	%	rab5 positive bacteria	total bacteria	%	rab5 positive bacteria	total bacteria	%
3	4	75	0	3	0	2	3	66.6667	1	6	16.6667	3	4	75	3	5	60	2	2	100	1	3	33.3333	1	3	33.3333	2	3	66.6667
3	5	60	4	6	66.6667	4	5	80	2	3	66.6667	1	2	50	1	8	12.5	3	4	75	0	4	0	1	7	14.2857	1	3	33.3333
2	3	66.6667	0	5	0	3	3	100	1	6	16.6667	0	3	0	4	7	57.1429	2	6	33.3333	0	5	0	0	7	0	0	2	0
4	6	66.6667	3	4	75	2	6	33.3333	3	5	60	3	6	50	3	6	50	3	4	75	0	3	0	0	5	0	0	5	0
4	7	57.1429	3	5	60	3	5	60	1	7	14.2857	5	7	71.4286	1	5	20	1	4	25	0	3	0	1	3	33.3333	1	4	25
2	5	40	0	7	0	3	7	42.8571	2	5	40	2	3	66.6667	3	6	50	0	2	0	2	3	66.6667	1	6	16.6667	1	4	25
4	5	80	2	8	25	4	5	80	3	7	42.8571	3	4	75	2	3	66.6667	0	3	0	1	4	25	2	4	50	2	4	50
4	6	66.6667	4	6	66.6667	2	7	28.5714	0	5	0	1	6	16.6667	1	7	14.2857	2	2	100	0	3	0	1	2	50	2	6	33.3333
5	6	83.3333	4	5	80	2	8	25	2	7	28.5714	5	6	83.3333	0	5	0	4	4	100	0	2	0	0	6	0	1	5	20
3	3	100	0	2	0	3	7	42.8571	0	5	0	2	3	66.6667	2	5	40	1	4	25	0	2	0	0	6	0	2	2	100
2	4	50	0	5	0	2	3	66.6667	3	6	50	2	4	50	5	7	71.4286	3	4	75	0	4	0	0	3	0	1	4	25
3	6	50	2	7	28.5714	1	3	33.3333	0	4	0	1	3	33.3333	1	8	12.5	2	5	40	1	5	20	1	4	25	0	4	0
4	8	50	1	5	20	3	6	50	1	4	25	6	6	100	4	8	50	4	6	66.6667	0	5	0	0	3	0	1	6	16.6667
2	6	33.3333	0	7	0	2	6	33.3333	2	5	40	2	6	33.3333	1	4	25	1	4	25	0	4	0	0	5	0	0	5	0
2	4	50	0	5	0	4	5	80	3	6	50	4	5	80				1	4	25	0	3	0	1	7	14.2857	0	5	0
0	3	0				5	7	71.4286	1	4	25							3	5	60	0	3	0	2	7	28.5714	0	4	0
						2	3	66.6667										2	3	66.6667	0	4	0	1	4	25	1	7	14.2857
	avg	58.0506			28.127			56.5126			29.7321			56.7619			37.8231	5	7	71.4286	1	4	25	2	4	50	1	4	25
	sd	23.038			32.1695			22.2079			21.2338			27.0669			23.2464	1	5	20				0	3	0
	se	5.94839			8.59767			5.55197			5.48255			7.23394			6.21286	2	4	50
																		3	4	75
	pvalue	0.00659599						0.00128322						0.052889
																				52.7664			9.44444			17.9198			24.127
																				31.41			18.1497			18.8167			26.6464
																				7.0235			4.40195			4.31685			6.28062
																				3.15802e-05						0.421701

## Sheet: Figure 3D
	biotin	Rab5	EEA1	STX17	FIP200	ATG14L	ATG5	ATG12	CANX
WT	113	56	60	56	69	80	74	79	24
dels	154	66	87	34	33	37	79	88	29
WT	98	89	69	75	78	55	70	65	41
dels	78	90	60	23	20	26	82	73	44
WT	87	90	81	41	55	76	88	91	67
dels	106	102	96	35	39	50	93	97	78
normalized to biotin
WT	1	0.495575	0.530973	0.495575	0.610619	0.707965	0.654867	0.699115	0.212389
dels	1	0.428571	0.564935	0.220779	0.214286	0.24026	0.512987	0.571429	0.188312
WT	1	0.908163	0.704082	0.765306	0.795918	0.561224	0.714286	0.663265	0.418367
dels	1	1.15385	0.769231	0.294872	0.25641	0.333333	1.05128	0.935897	0.564103
WT	1	1.03448	0.931034	0.471264	0.632184	0.873563	1.01149	1.04598	0.770115
dels	1	0.962264	0.90566	0.330189	0.367925	0.471698	0.877358	0.915094	0.735849
Average
WT	1	0.81274	0.72203	0.577382	0.679574	0.714251	0.793549	0.802786	0.466957
delS	1	0.848227	0.746609	0.281947	0.27954	0.34843	0.813876	0.807473	0.496088
stdev
WT	0	0.281841	0.200634	0.1632	0.101333	0.156264	0.19107	0.211371	0.28202
delS	0	0.375845	0.171485	0.0558382	0.0793881	0.116455	0.274705	0.204685	0.280034
se
WT	0	0.162721	0.115836	0.0942238	0.0585044	0.0902192	0.110314	0.122035	0.162824
delS	0	0.216994	0.0990072	0.0322382	0.0458347	0.0672356	0.158601	0.118175	0.161677
WT	1	0.495575	0.530973	0.495575	0.610619	0.707965	0.654867	0.699115	0.212389
WT	1	0.908163	0.704082	0.765306	0.795918	0.561224	0.714286	0.663265	0.418367
WT	1	1.03448	0.931034	0.471264	0.632184	0.873563	1.01149	1.04598	0.770115
dels	1	0.428571	0.564935	0.220779	0.214286	0.24026	0.512987	0.571429	0.188312
dels	1	0.428571	0.564935	0.220779	0.214286	0.24026	0.512987	0.571429	0.188312
dels	1	0.962264	0.90566	0.330189	0.367925	0.471698	0.877358	0.915094	0.735849
			0.801766	0.0618645	0.00628185	0.0298104	0.387577	0.523863	0.714581

## Sheet: Figure 3E
wt 6h							delS 6h
image No	total no of bacterial vacuoles	no in bacteria in phagosomes	no of bacteria in late endosome like vesicles	% in late endosome	% in early endosome		image No	total no of bacterial vacuoles	no in bacteria in phagosomes	no of bacteria in late endosome like vesicles	% in late endosome	% in early endosome
1	1	1	0	0	100		71	4	4	0	0	100
2	4	0	4	100	0		72	2	1	1	50	50
3	5	0	5	100	0		73	1	1	0	0	100
4	4	1	3	75	25		74	3	1	2	66.6667	33.3333
5	3	1	2	66.6667	33.3333		77	1	1	0	0	100
6	1	0	1	100	0		78	4	2	2	50	50
7	2	0	2	100	0		79	2	2	0	0	100
10	1	0	1	100	0		80	1	1	0	0	100
11	2	1	1	50	50		83	2	2	0	0	100
12	2	0	2	100	0		84	3	3	0	0	100
15	4	0	4	100	0		85	2	2	0	0	100
16	3	0	3	100	0		87	2	0	2	100	0
17	3	1	2	66.6667	33.3333		88	2	2	0	0	100
18	2	0	2	100	0		89	1	1	0	0	100
23	3	0	3	100	0		91	1	1	0	0	100
24	4	1	3	75	25		92	2	2	0	0	100
25	2	0	2	100	0		93	1	1	0	0	100
26	1	0	1	100	0		94	2	1	1	50	50
27	5	0	4	80	20		95	3	3	0	0	100
29	4	0	4	100	0		97	2	2	0	0	100
30	2	2	0	0	100		98	2	0	2	100	0
31	2	0	2	100	0		99	3	2	1	33.3333	66.6667
32	2	0	2	100	0		100	4	4	0	0	100
							101	2	2	0	0	100
				83.1884	16.8116	avg	102	2	0	2	100	0
				30.0543	30.0543	sd	103	4	3	1	25	75
				6.4076	6.4076	se	104	1	1	0	0	100
							106	1	1	0	0	100
							108	1	0	1	100	0
							109	1	1	0	0	100
							110	2	1	1	50	50
							111	2	2	0	0	100
											22.6562	77.3438	avg
											35.8108	35.8108	sd
											6.43181	6.43181	se
