# Supplementary material for: Phosphoribosyl ubiquitination of SNARE proteins regulates autophagy during Legionella infection
Source: EMBO J. 2025 Jun 12;44(15):4252–79. doi: 10.1038/s44318-025-00483-4 (PMC12317070; doi:10.1038/s44318-025-00483-4)
Supplement: Supplementary file 5 — Source data Fig. 4 [file 44318_2025_483_MOESM5_ESM.zip]

Archive with 11 entries (10 files):
- source data figure 4/
- source data figure 4/.DS_Store
- __MACOSX/source data figure 4/._.DS_Store
- source data figure 4/source data figure 4B.ai
- __MACOSX/source data figure 4/._source data figure 4B.ai
- source data figure 4/source data figure 4G.ai
- __MACOSX/source data figure 4/._source data figure 4G.ai
- source data figure 4/excelsheet-figure4.xlsx
- __MACOSX/source data figure 4/._excelsheet-figure4.xlsx
- source data figure 4/source data figure 4A.ai
- __MACOSX/source data figure 4/._source data figure 4A.ai
