# Supplementary material for: Phosphoribosyl ubiquitination of SNARE proteins regulates autophagy during Legionella infection
Source: EMBO J. 2025 Jun 12;44(15):4252–79. doi: 10.1038/s44318-025-00483-4 (PMC12317070; doi:10.1038/s44318-025-00483-4)
Supplement: Supplementary file 5 — Source data Fig. 4 [file 44318_2025_483_MOESM5_ESM.zip › source data figure 4/excelsheet-figure4.xlsx]

## Sheet: Figure 4A
		control si /FIP200 recruitment to bacteria				STX17 si /FIP200 recruitment to bacteria					control si /ATG14L recruitment to bacteria				STX17 si /ATG14L recruitment to bacteria
		bacteria with FIP recruitment	total bacteria	% with recruitment		bacteria with FIP recruitment	total bacteria	% with recruitment			bacteria with ATG14L recruitment	total bacteria	% with recruitment		bacteria with ATG14L recruitment	total bacteria	% with recruitment
		3	6	50		0	3	0			1	3	33.3333		0	2	0
		1	3	33.3333		1	4	25			2	4	50		1	2	50
		0	2	0		1	3	33.3333			4	6	66.6667		1	3	33.3333
		1	4	25		0	3	0			4	6	66.6667		0	3	0
		2	3	66.6667		1	3	33.3333			3	5	60		0	4	0
		0	2	0		0	3	0			2	4	50		0	6	0
		2	4	50		0	6	0			5	7	71.4286		0	5	0
		3	5	60		0	5	0			2	5	40		1	4	25
		1	4	25		1	5	20			2	5	40		1	2	50
		2	5	40		2	4	50			1	6	16.6667		0	1	0
		1	2	50		2	5	40			3	6	50		1	3	33.3333
		1	3	33.3333		1	5	20			3	4	75		0	2	0
		1	3	33.3333		1	3	33.3333			2	3	66.6667		1	5	20
		3	3	100		1	3	33.3333			1	4	25		1	3	33.3333
		1	4	25		0	3	0			4	7	57.1429		0	2	0
		2	5	40		0	2	0			3	4	75		0	1	0
		1	4	25		0	3	0			3	4	75		0	5	0
		3	5	60		0	4	0			4	5	80		0	3	0
		3	4	75		0	3	0			0	2	0		1	2	50
		2	4	50		0	4	0			2	3	66.6667		1	3	33.3333
		1	4	25		1	5	20			2	4	50		0	2	0
		1	2	50		2	4	50			2	4	50		0	4	0
		1	2	50		0	4	0			4	6	66.6667		1	3	33.3333
		2	4	50		1	3	33.3333			3	5	60		0	5	0
		2	4	50		0	3	0			2	4	50		0	3	0
		1	5	20		0	5	0			2	4	50		0	1	0
		2	3	66.6667		0	2	0			5	5	100		0	5	0
		3	5	60		0	2	0			1	4	25		1	5	20
		1	3	33.3333		1	5	20			2	3	66.6667		0	4	0
		2	3	66.6667		0	1	0			3	4	75		0	4	0
		1	3	33.3333							2	4	50		0	5	0
		0	2	0							1	3	33.3333		0	3	0
				42.0833				13.7222					54.4345				11.9271	avg
				22.2643				17.3519					20.6852				17.8961	sd
				3.99879				3.22217					3.71518				3.21423	se
				42.0833	13.7222					54.4345	11.9271
				22.2643	17.3519					20.6852	17.8961
				3.99879	3.22217					3.71518	3.21423

## Sheet: Figure 4B
phagosome area
control		stx17si
wt	dels	wt	dels
0.876	0.254	0.198	0.216
0.569	0.24	0.259	0.099
0.498	0.253	0.118	0.294
0.891	0.165	0.318	0.082
0.743	0.246	0.174	0.097
1.045	0.268	0.03	0.293
2.01	0.162	0.43	0.233
0.856	0.253	0.31	0.074
0.501	0.097	0.439	0.072
0.568	0.297	0.184	0.213
0.694	0.222	0.247	0.142
0.715	0.237	0.289	0.205
0.601	0.171	0.473	0.187
0.529	0.2	0.119	0.282
0.567	0.275	0.52	0.254
1.211	0.215	0.139	0.252
0.612	0.258	0.249	0.248
0.176	0.121	0.107	0.13
0.772	0.217	0.197	0.158
0.871	0.258	0.118	0.276
0.463	0.298	0.247	0.204
0.711	0.258	0.244	0.128
0.227	0.29	0.222	0.085
0.609	0.146	0.123	0.116
0.588	0.111	0.241	0.202
0.492	0.215	0.165	0.097
0.482	0.243	0.323	0.222
0.611	0.288	0.296	0.28
0.312	0.236	0.102	0.197
0.892	0.138	0.104	0.1
0.594	0.122	0.194	0.101
0.711	0.129	0.131	0.165
0.749	0.102	0.151	0.199
0.617	0.143	0.239	0.133
0.66	0.253	0.234	0.23
0.699	0.157	0.096	0.293
0.507	0.279	0.329	0.111
0.558	0.151	0.204	0.284
0.305	0.183	0.323	0.112
0.644	0.173	0.229	0.18
0.522	0.153	0.278	0.188
0.339	0.163	0.182	0.105
0.409	0.262	0.163	0.112
0.711	0.272	0.226	0.22
0.611	0.29	0.242	0.202
0.492	0.256	0.243	0.264
0.338	0.107	0.217	0.235
0.11	0.294	0.186	0.101
0.473	0.27	0.314	0.109
0.75	0.254	0.118	0.102
0.387	0.19	0.163	0.176
0.537	0.172	0.209	0.187
0.135	0.126	0.214	0.271
0.475	0.133	0.279	0.168
0.108	0.14	0.11	0.206
0.165	0.126	0.289	0.187
0.975	0.143	0.171	0.09
0.425	0.19	0.175	0.284
1.203	0.3	0.139	0.282
0.863	0.287	0.136	0.197
1.097	0.133	0.119	0.256
0.576	0.133	0.331	0.262
0.16		0.355
0.62		0.114

## Sheet: Figure 4C
		Replicates				colony forming unit				fold change				average fold change (based on t=0)				standard deviation				standard error
time	dilution	WT control	Wt/stx17 si	delS control	delS/stx17 si	WT control	Wt/stx17 si	delS control	delS/stx17 si	WT control	Wt/stx17 si	delS control	delS/stx17 si	WT control	Wt/stx17 si	delS control	delS/stx17 si	WT control	Wt/stx17 si	delS control	delS/stx17 si
0	undiluted	lawn	lawn	lawn	lawn	lawn	lawn	lawn	lawn				lawn	1	1	1	1
0	undiluted	lawn	lawn	lawn	lawn	lawn	lawn	lawn	lawn				lawn
0	undiluted	lawn	lawn	lawn	lawn	lawn	lawn	lawn	lawn				lawn
0	undiluted	lawn	lawn	lawn	lawn	lawn	lawn	lawn	lawn				lawn
0	undiluted	lawn	lawn	lawn	lawn	lawn	lawn	lawn	lawn				lawn					0	0	0	0	0	0	0	0
0	01:10:00	15	8	8	8	15000	8000	8000	8000	1	1	1	1
0	01:10:00	17	7	13	11	17000	7000	13000	11000	1	1	1	1
0	01:10:00	18	11	9	8	18000	11000	9000	8000	1	1	1	1
0	01:10:00	20	9	9	12	20000	9000	9000	12000	1	1	1	1
0	01:10:00	10	10	11	12	10000	10000	11000	12000	1	1	1	1
24	undiluted	lawn	lawn	26	9	lawn	lawn	2600	900					2.19987	1.10992	1.57605	1.29697
24	undiluted	lawn	lawn	20	14	lawn	lawn	2000	1400
24	undiluted	lawn	lawn	20	7	lawn	lawn	2000	700
24	undiluted	lawn	lawn	27	10	lawn	lawn	2700	1000
24	undiluted	lawn	lawn	20	12	lawn	lawn	2000	1200
24	01:10:00	33	7	9	12	33000	7000	9000	12000	2.2	0.875	1.125	1.5
24	01:10:00	27	9	11	9	27000	9000	11000	9000	1.58824	1.28571	0.846154	0.818182
24	01:10:00	38	11	18	18	38000	11000	18000	18000	2.11111	1	2	2.25
24	01:10:00	42	8	18	13	42000	8000	18000	13000	2.1	0.888889	2	1.08333
24	01:10:00	30	15	21	10	30000	15000	21000	10000	3	1.5	1.90909	0.833333
24	1:100	1	0	0	0	10000	0	0	0
24	1:100	2	0	0	0	20000	0	0	0
24	1:100	2	0	1	1	20000	0	10000	10000
24	1:100	3	0	0	0	30000	0	0	0
24	1:100	2	0	2	1	20000	0	20000	10000									0.507976	0.273492	0.549222	0.599859	0.227174	0.122309	0.245619	0.268265	0.0052568
48	undiluted	lawn	lawn	lawn	lawn	lawn	lawn	lawn	lawn					3.43967	1.94142	2.59625	1.6697									0.00814671
48	undiluted	lawn	lawn	lawn	lawn	lawn	lawn	lawn	lawn
48	undiluted	lawn	lawn	lawn	lawn	lawn	lawn	lawn	lawn
48	undiluted	lawn	lawn	lawn	lawn	lawn	lawn	lawn	lawn
48	undiluted	lawn	lawn	lawn	lawn	lawn	lawn	lawn	lawn
48	01:10:00	51	17	17	19	51000	17000	17000	19000	3.4	2.125	2.125	2.375
48	01:10:00	42	17	24	13	42000	17000	24000	13000	2.47059	2.42857	1.84615	1.18182
48	01:10:00	68	21	29	17	68000	21000	29000	17000	3.77778	1.90909	3.22222	2.125
48	01:10:00	61	13	30	14	61000	13000	30000	14000	3.05	1.44444	3.33333	1.16667
48	01:10:00	45	18	27	18	45000	18000	27000	18000	4.5	1.8	2.45455	1.5
48	1:100	5	0	1	1	50000	0	10000	10000
48	1:100	3	0	2	2	30000	0	20000	20000
48	1:100	4	0	1	1	40000	0	10000	10000
48	1:100	4	0	0	2	40000	0	0	20000
48	1:100	5	0	0	1	50000	0	0	10000									0.763406	0.367099	0.659533	0.553312	0.341405	0.164172	0.294952	0.247449

## Sheet: Figure 4D
			Replicates				colony numbers			colony forming units					avg cfu								fold change with respect to t=0h						standard deviation/error
	time	dilution	control	stx17 si	control/stx17 wt	control/stx17mut	stx17si/WT stx17	stx17si/mut stx17	control	stx17 si	control/stx17 wt	control/stx17mut	stx17si/WT stx17	stx17si/mut stx17	control	stx17 si	control/stx17 wt	control/stx17mut	stx17si/WT stx17	stx17si/mut stx17
	0	undiluted	lawn	lawn	lawn	lawn	lawn	lawn
	0	undiluted	lawn	lawn	lawn	lawn	lawn	lawn
	0	undiluted	lawn	lawn	lawn	lawn	lawn	lawn
	0	undiluted	lawn	lawn	lawn	lawn	lawn	lawn
	0	undiluted	lawn	lawn	lawn	lawn	lawn	lawn
	0	01:10:00	12	8	9	19	12	9	12000	8000	9000	19000	12000	9000	1	1	1	1	1	1
	0	01:10:00	17	7	11	22	15	11	17000	7000	11000	22000	15000	11000	1	1	1	1	1	1
	0	01:10:00	13	11	8	29	12	12	13000	11000	8000	29000	12000	12000	1	1	1	1	1	1
	0	01:10:00	13	10	12	19	16	17	13000	10000	12000	19000	16000	17000	1	1	1	1	1	1
	0	01:10:00	10	10	11	26	17	10	10000	10000	11000	26000	17000	10000	1	1	1	1	1	1	1	1	1	1	1	1	0	0	0	0	0	0
	24	undiluted	lawn	lawn	lawn	lawn	lawn	lawn
	24	undiluted	lawn	lawn	lawn	lawn	lawn	lawn
	24	undiluted	lawn	lawn	lawn	lawn	lawn	lawn
	24	undiluted	lawn	lawn	lawn	lawn	lawn	lawn
	24	undiluted	lawn	lawn	lawn	lawn	lawn	lawn
	24	01:10:00	33	11	21	35	28	13	33000	11000	21000	35000	28000	13000	2.75	1.375	2.33333	1.84211	2.33333	1.44444
	24	01:10:00	35	12	18	31	31	14	35000	12000	18000	31000	31000	14000	2.05882	1.71429	1.63636	1.40909	2.06667	1.27273
	24	01:10:00	26	16	23	29	29	22	26000	16000	23000	29000	29000	22000	2	1.45455	2.875	1	2.41667	1.83333
	24	01:10:00	38	10	31	33	31	21	38000	10000	31000	33000	31000	21000	2.92308	1	2.58333	1.73684	1.9375	1.23529
	24	01:10:00	25	15	23	24	36	19	25000	15000	23000	24000	36000	19000	2.5	1.5	2.09091	0.923077	2.11765	1.9	2.44638	1.40877	2.30379	1.38222	2.17436	1.53716	0.409803	0.260764	0.473306	0.416797	0.196788	0.311855	sd	pvalue
	24	1:100	2	0	1	0	1	1	20000	0	10000	0	10000	10000													0.18327	0.116617	0.211669	0.186397	0.0880062	0.139466	se	0.0022024	stx17 si vs cntrl
	24	1:100	2	0	0	0	1	3	20000	0	0	0	10000	30000																				0.00663029	stx17si (wt) vs stx17 si (muta)
	24	1:100	3	0	1	1	2	2	30000	0	10000	10000	20000	20000
	24	1:100	3	0	0	0	0	2	30000	0	0	0	0	20000
	24	1:100	2	0	2	1	1	2	20000	0	20000	10000	10000	20000
	48	undiluted	lawn	lawn	lawn	lawn	lawn	lawn
	48	undiluted	lawn	lawn	lawn	lawn	lawn	lawn
	48	undiluted	lawn	lawn	lawn	lawn	lawn	lawn
	48	undiluted	lawn	lawn	lawn	lawn	lawn	lawn
	48	undiluted	lawn	lawn	lawn	lawn	lawn	lawn
	48	01:10:00	51	15	31	51	43	25	51000	15000	31000	51000	43000	25000	4.25	1.875	3.44444	2.68421	3.58333	2.77778
	48	01:10:00	69	23	45	40	51	28	69000	23000	45000	40000	51000	28000	4.05882	3.28571	4.09091	1.81818	3.4	2.54545
	48	01:10:00	72	17	43	42	47	40	72000	17000	43000	42000	47000	40000	5.53846	1.54545	5.375	1.44828	3.91667	3.33333
	48	01:10:00	70	28	56	46	57	43	70000	28000	56000	46000	57000	43000	5.38462	2.8	4.66667	2.42105	3.5625	2.52941														0.00046482	stx17 si vs cntrl
	48	01:10:00	55	24	62	55	53	22	55000	24000	62000	55000	53000	22000	5.5	2.4	5.63636	2.11538	3.11765	2.2	4.94638	2.38123	4.64268	2.09742	3.51603	2.6772	0.728321	0.697962	0.903396	0.487018	0.291278	0.420578	sd	0.00776892	stx17si (wt) vs stx17 si (muta)
	48	1:100	6	0	3	1	4	2	60000	0	30000	10000	40000	20000													0.325715	0.312138	0.404011	0.217801	0.130263	0.188088	se
	48	1:100	3	1	2	2	2	4	30000	10000	20000	20000	20000	40000
	48	1:100	5	0	4	1	5	4	50000	0	40000	10000	50000	40000
	48	1:100	5	1	2	2	4	2	50000	10000	20000	20000	40000	20000
	48	1:100	5	0	3	1	5	2	50000	0	30000	10000	50000	20000

## Sheet: Figure 4G
experiment	biotin	FIP200	ULK1	ATG13	ATG14	beclin	wipi2	atg5	atg12	atg16	lc3	vamp8	snap29	stx17
expt1
ni	129	21	12	14	29	33	21	38	23	22	66	70	45	69
wt	134	211	171	200	129	188	210	132	166	200	21	31	22	74
delS	139	102	68	41	62	55	41	75	100	69	10	89	56	77
expt2
ni	100	32	33	16	33	41	20	40	43	22	76	76	59	69
wt	122	167	143	200	135	177	200	144	133	188	33	22	18	77
delS	98	89	89	56	67	43	76	48	89	42	19	79	44	88
expt3
ni	140	50	20	23	25	42	22	39	18	21	89	60	76	81
wt	125	233	170	221	144	138	140	142	129	170	33	20	27	76
delS	100	55	67	56	56	49	77	59	78	69	21	78	65	70
normalized data
ni	1	0.162791	0.0930233	0.108527	0.224806	0.255814	0.162791	0.294574	0.178295	0.170543	0.511628	0.542636	0.348837	0.534884					ni	1	0.162791	0.0930233	0.108527	0.224806	0.255814	0.162791	0.294574	0.178295	0.170543	0.511628	0.542636	0.348837	0.534884
wt	1	1.57463	1.27612	1.49254	0.962687	1.40299	1.56716	0.985075	1.23881	1.49254	0.156716	0.231343	0.164179	0.552239					ni	1	0.32	0.33	0.16	0.33	0.41	0.2	0.4	0.43	0.22	0.76	0.76	0.59	0.69		wt	1	1.57463	1.27612	1.49254	0.962687	1.40299	1.56716	0.985075	1.23881	1.49254	0.156716	0.231343	0.164179	0.552239
delS	1	0.733813	0.489209	0.294964	0.446043	0.395683	0.294964	0.539568	0.719424	0.496403	0.0719424	0.640288	0.402878	0.553957					ni	1	0.357143	0.142857	0.164286	0.178571	0.3	0.157143	0.278571	0.128571	0.15	0.635714	0.428571	0.542857	0.578571		wt	1	1.36885	1.17213	1.63934	1.10656	1.45082	1.63934	1.18033	1.09016	1.54098	0.270492	0.180328	0.147541	0.631148
																																			wt	1	1.864	1.36	1.768	1.152	1.104	1.12	1.136	1.032	1.36	0.264	0.16	0.216	0.608
																		pvalues
																																			ttest pvalues		0.0100639	0.0261228	0.000704787	0.0051019	0.0111686	0.0219256	0.00382665	0.0189812	0.00109595	0.27874	0.00357278	0.0424407	0.351032
ni	1	0.32	0.33	0.16	0.33	0.41	0.2	0.4	0.43	0.22	0.76	0.76	0.59	0.69
wt	1	1.36885	1.17213	1.63934	1.10656	1.45082	1.63934	1.18033	1.09016	1.54098	0.270492	0.180328	0.147541	0.631148
delS	1	0.908163	0.908163	0.571429	0.683673	0.438776	0.77551	0.489796	0.908163	0.428571	0.193878	0.806122	0.44898	0.897959
ni	1	0.357143	0.142857	0.164286	0.178571	0.3	0.157143	0.278571	0.128571	0.15	0.635714	0.428571	0.542857	0.578571
wt	1	1.864	1.36	1.768	1.152	1.104	1.12	1.136	1.032	1.36	0.264	0.16	0.216	0.608
delS	1	0.55	0.67	0.56	0.56	0.49	0.77	0.59	0.78	0.69	0.21	0.78	0.65	0.7
avg of 3 expts
ni	1	0.279978	0.188627	0.144271	0.244459	0.321938	0.173311	0.324382	0.245622	0.180181	0.635781	0.577069	0.493898	0.601152
wt	1	1.60249	1.26942	1.63329	1.07375	1.31927	1.44217	1.10047	1.12032	1.46451	0.230403	0.190557	0.175907	0.597129
dels	1	0.730659	0.689124	0.475464	0.563239	0.441486	0.613491	0.539788	0.802529	0.538325	0.158607	0.742137	0.500619	0.717305
stdev
ni	0	0.103172	0.124943	0.0310291	0.0776037	0.0793996	0.0232851	0.0659743	0.1616	0.0359815	0.124186	0.168376	0.127819	0.0799854
wt	0	0.248747	0.0941136	0.137831	0.0988293	0.187956	0.281331	0.102361	0.106651	0.0936912	0.0638967	0.0367552	0.0357045	0.0405621
delS	0	0.179102	0.210131	0.156422	0.118848	0.0472167	0.275867	0.0501024	0.0963652	0.135662	0.0754851	0.0891656	0.131405	0.172653
se
ni	0	0.0595665	0.0721356	0.0179147	0.0448045	0.0458414	0.0134436	0.0380903	0.0932998	0.020774	0.0716989	0.0972119	0.0737961	0.0461796
wt	0	0.143614	0.0543365	0.0795768	0.0570591	0.108516	0.162427	0.0590984	0.0615748	0.0540926	0.0368908	0.0212206	0.020614	0.0234185
delS	0	0.103405	0.121319	0.0903104	0.0686171	0.0272606	0.159272	0.0289266	0.0556365	0.0783248	0.0435813	0.0514798	0.0758669	0.0996812
ni
wt
dels
					avg				sem
				ni	wt	delS		ni	wt	delS
				1	1	1		0	0	0
				0.279978	1.60249	0.730659		0.0595665	0.143614	0.103405
				0.188627	1.26942	0.726539		0.0721356	0.0543365	0.155928
				0.144271	1.63329	0.475464		0.0179147	0.0795768	0.0903104
				0.244459	1.07375	0.563239		0.0448045	0.0570591	0.0686171
				0.321938	1.31927	0.441486		0.0458414	0.108516	0.0272606
				0.173311	1.44217	0.613491		0.0134436	0.162427	0.159272
				0.324382	1.10047	0.539788		0.0380903	0.0590984	0.0289266
				0.245622	1.12032	0.802529		0.0932998	0.0615748	0.0556365
				0.180181	1.46451	0.538325		0.020774	0.0540926	0.0783248
				0.635781	0.230403	0.158607		0.0716989	0.0368908	0.0435813
				0.577069	0.190557	0.742137		0.0972119	0.0212206	0.0514798
				0.493898	0.175907	0.500619		0.0737961	0.020614	0.0758669
				0.601152	0.597129	0.717305		0.0461796	0.0234185	0.0996812
