# Supplementary material for: Phosphoribosyl ubiquitination of SNARE proteins regulates autophagy during Legionella infection
Source: EMBO J. 2025 Jun 12;44(15):4252–79. doi: 10.1038/s44318-025-00483-4 (PMC12317070; doi:10.1038/s44318-025-00483-4)
Supplement: Supplementary file 6 — Source data Fig. 5 [file 44318_2025_483_MOESM6_ESM.zip]

Archive with 11 entries (10 files):
- source data figure 5/
- source data figure 5/source data figure 5F.ai
- __MACOSX/source data figure 5/._source data figure 5F.ai
- source data figure 5/source data figure 5C.ai
- __MACOSX/source data figure 5/._source data figure 5C.ai
- source data figure 5/excelsheet-figure5.xlsx
- __MACOSX/source data figure 5/._excelsheet-figure5.xlsx
- source data figure 5/source data figure 5D.ai
- __MACOSX/source data figure 5/._source data figure 5D.ai
- source data figure 5/source data figure 5E.ai
- __MACOSX/source data figure 5/._source data figure 5E.ai
