# Supplementary material for: Phosphoribosyl ubiquitination of SNARE proteins regulates autophagy during Legionella infection
Source: EMBO J. 2025 Jun 12;44(15):4252–79. doi: 10.1038/s44318-025-00483-4 (PMC12317070; doi:10.1038/s44318-025-00483-4)
Supplement: Supplementary file 6 — Source data Fig. 5 [file 44318_2025_483_MOESM6_ESM.zip › source data figure 5/excelsheet-figure5.xlsx]

## Sheet: Figure 5C
								normalized to total SNAP29								avg
	Lane1	Lane2	Lane3	Lane4					Lane1	Lane2	Lane3	Lane4				Lane1	Lane2	Lane3	Lane4
expt1	149	140	54	131	ATG14L			expt1	2.61404	1.55556	1.03846	2.97727	ATG14L			2.4776	1.819	0.94618	2.92764	ATG14L
	149	34	120	131	VAMP8				2.61404	0.377778	2.30769	2.97727	VAMP8			2.28907	0.536896	2.25598	2.40578	VAMP8
	3	9	12	68	PR-Ub-STX17				0.0526316	0.1	0.230769	1.54545	PR-Ub-STX17			0.0976975	0.095469	0.204507	1.33908	PR-Ub-STX17
	8	56	8	5	PR-Ub-SNAP29				0.140351	0.622222	0.153846	0.113636	PR-Ub-SNAP29			0.122433	0.900571	0.132231	0.138435	PR-Ub-SNAP29
	4	6	72	30	unmod GST-STX17				0.0701754	0.0666667	1.38462	0.681818	unmod GST-STX17			0.0884422	0.11218	1.05984	0.376186	unmod GST-STX17
	49	34	44	39	unmodSNAP29				0.859649	0.377778	0.846154	0.886364	unmodSNAP29			0.877567	0.337373	0.745485	0.705629	unmodSNAP29
	Lane1	Lane2	Lane3	Lane4					Lane1	Lane2	Lane3	Lane4				sd
expt2	189	132	69	200	ATG14L			expt2	2.55405	1.78378	0.932432	2.7027	ATG14L			0.186794	0.282695	0.0862331	0.204684	ATG14L
	170	39	132	181	VAMP8				2.2973	0.527027	1.78378	2.44595	VAMP8			0.329153	0.164275	0.448584	0.592599	VAMP8
	8	4	12	73	PR-Ub-STX17				0.108108	0.0540541	0.162162	0.986486	PR-Ub-STX17			0.0408676	0.0393456	0.0370229	0.306832	PR-Ub-STX17
	7	69	6	6	PR-Ub-SNAP29				0.0945946	0.932432	0.0810811	0.0810811	PR-Ub-SNAP29			0.024438	0.263865	0.0444734	0.0729849	PR-Ub-SNAP29
	9	8	61	20	unmod GST-STX17				0.121622	0.108108	0.824324	0.27027	unmod GST-STX17			0.0287832	0.0476796	0.290614	0.268808	unmod GST-STX17
	67	23	55	41	unmodSNAP29				0.905405	0.310811	0.743243	0.554054	unmodSNAP29			0.024438	0.035565	0.0995664	0.168063	unmodSNAP29
																se
	Lane1	Lane2	Lane3	Lane4					Lane1	Lane2	Lane3	Lane4				0.107845	0.163214	0.0497867	0.118174	ATG14L
expt3	154	144	59	211	ATG14L			expt3	2.26471	2.11765	0.867647	3.10294	ATG14L			0.190037	0.0948441	0.25899	0.342137	VAMP8
	133	48	182	122	VAMP8				1.95588	0.705882	2.67647	1.79412	VAMP8			0.0235949	0.0227162	0.0213752	0.177149	PR-Ub-STX17
	9	9	15	101	PR-Ub-STX17				0.132353	0.132353	0.220588	1.48529	PR-Ub-STX17			0.0141093	0.152343	0.0256767	0.0421379	PR-Ub-SNAP29
	9	78	11	15	PR-Ub-SNAP29				0.132353	1.14706	0.161765	0.220588	PR-Ub-SNAP29			0.016618	0.0275278	0.167786	0.155196	unmod GST-STX17
	5	11	66	12	unmod GST-STX17				0.0735294	0.161765	0.970588	0.176471	unmod GST-STX17			0.0141093	0.0205335	0.0574847	0.0970311	unmodSNAP29
	59	22	44	46	unmodSNAP29				0.867647	0.323529	0.647059	0.676471	unmodSNAP29
								p value calculations
									Lane1	Lane2	Lane3	Lane4
									2.61404	1.55556	1.03846	2.97727	ATG14L
									2.55405	1.78378	0.932432	2.7027	ATG14L
									2.26471	2.11765	0.867647	3.10294	ATG14L
									0.00105544
									Lane1	Lane2	Lane3	Lane4
									2.61404	0.377778	2.30769	2.97727	VAMP8
									2.2973	0.527027	1.78378	2.44595	VAMP8
									1.95588	0.705882	2.67647	1.79412	VAMP8
									0.00402765
									Lane1	Lane2	Lane3	Lane4
									0.0526316	0.1	0.230769	1.54545	PR-Ub-STX17
									0.132353	0.132353	0.220588	1.48529	PR-Ub-STX17
									0.108108	0.0540541	0.162162	0.986486	PR-Ub-STX17
									0.0222084

## Sheet: Figure 5D
								normalized to total SNAP29								avg
	Lane1	Lane2	Lane3	Lane4					Lane1	Lane2	Lane3	Lane4				Lane1	Lane2	Lane3	Lane4
expt1	129	156	121	134	ATG14L			expt1	0.977273	1	0.636842	0.752809	ATG14L			1.04403	1.11154	1.00961	0.932771	ATG14L
	162	134	61	141	VAMP8				1.22727	0.858974	0.321053	0.792135	VAMP8			1.1919	1.05427	0.448224	0.860356	VAMP8
	131	144	23	176	STX17				0.992424	0.923077	0.121053	0.988764	STX17			1.01206	1.02808	0.2897	0.888321	STX17
	132	156	190	178	total-SNAP29				1	1	1	1	total-SNAP29			1	1	1	1	total-SNAP29
	Lane1	Lane2	Lane3	Lane4					Lane1	Lane2	Lane3	Lane4				sd
expt2	145	160	144	145	ATG14L			expt2	1.23932	1.25	1.27434	1.09848	ATG14L			0.171923	0.127156	0.332196	0.173278	ATG14L
	152	160	60	119	VAMP8				1.29915	1.25	0.530973	0.901515	VAMP8			0.128625	0.195513	0.111789	0.0595001	VAMP8
	118	125	38	98	STX17				1.00855	0.976562	0.336283	0.742424	STX17			0.0216089	0.138172	0.15085	0.129307	STX17
	117	128	113	132	total-SNAP29				1	1	1	1	total-SNAP29			0	0	0	0	total-SNAP29
																se
	Lane1	Lane2	Lane3	Lane4					Lane1	Lane2	Lane3	Lane4				0.0992598	0.0734135	0.191793	0.100042	ATG14L
expt3	130	141	152	143	ATG14L			expt3	0.915493	1.08462	1.11765	0.94702	ATG14L			0.0742616	0.11288	0.0645412	0.0343524	VAMP8
	149	137	67	134	VAMP8				1.0493	1.05385	0.492647	0.887417	VAMP8			0.0124759	0.0797737	0.0870936	0.0746556	STX17
	147	154	56	141	STX17				1.03521	1.18462	0.411765	0.933775	STX17			0	0	0	0	total-SNAP29
	142	130	136	151	total-SNAP29				1	1	1	1	total-SNAP29
								pvalue calculations
								0.992424	0.923077	0.121053	0.988764	STX17
								1.00855	0.976562	0.336283	0.742424	STX17
								1.03521	1.18462	0.411765	0.933775	STX17
								0.00685452
								1.22727	0.858974	0.53097	0.792135	VAMP8
								1.29915	1.25	0.637168	0.901515	VAMP8
								1.0493	1.05385	0.492647	0.887417	VAMP8
								0.00594117

## Sheet: Figure 5E
	Lane1	Lane2	Lane3	Lane4					Lane1	Lane2	Lane3	Lane4				Lane1	Lane2	Lane3	Lane4
expt1	101	97	197	100	ATG14L			expt1	0.827869	0.843478	1.39716	0.704225	ATG14L			0.718987	0.797453	1.17137	0.627218	ATG14L
	113	89	120	141	VAMP8				0.92623	0.773913	0.851064	0.992958	VAMP8			1.01652	0.820591	0.919023	1.02942	VAMP8
	105	112	207	129	SNAP29				0.860656	0.973913	1.46809	0.908451	SNAP29			0.712542	0.775979	1.27195	0.790591	SNAP29
	122	115	141	142	STX17-GST (total)				1	1	1	1	STX17-GST (total)			1	1	1	1	STX17-GST (total)
	Lane1	Lane2	Lane3	Lane4					Lane1	Lane2	Lane3	Lane4				sd
expt2	98	107	177	93	ATG14L			expt2	0.742424	0.829457	1.17219	0.563636	ATG14L			0.122297	0.0679377	0.226207	0.0712495	ATG14L
	165	124	161	150	VAMP8				1.25	0.96124	1.06623	0.909091	VAMP8			0.203921	0.12408	0.127606	0.14211	VAMP8
	92	93	191	114	SNAP29				0.69697	0.72093	1.2649	0.690909	SNAP29			0.140974	0.176953	0.192703	0.109904	SNAP29
	132	129	151	165	STX17-GST (total)				1	1	1	1	STX17-GST (total)			0	0	0	0	STX17-GST (total)
																se
	Lane1	Lane2	Lane3	Lane4					Lane1	Lane2	Lane3	Lane4				0.0706083	0.0392238	0.130601	0.0411359	ATG14L
expt3	88	100	171	89	ATG14L			expt3	0.586667	0.719424	0.944751	0.613793	ATG14L			0.117734	0.0716378	0.0736733	0.0820475	VAMP8
	131	101	152	172	VAMP8				0.873333	0.726619	0.839779	1.18621	VAMP8			0.0813916	0.102164	0.111257	0.0634531	SNAP29
	87	88	196	112	SNAP29				0.58	0.633094	1.08287	0.772414	SNAP29			0	0	0	0	STX17-GST (total)
	150	139	181	145	STX17-GST (total)				1	1	1	1	STX17-GST (total)
							pvalue calculations
								Lane1	Lane2	Lane3	Lane4
								0.827869	0.843478	1.39716	0.704225	ATG14L
								0.742424	0.829457	1.17219	0.563636	ATG14L
								0.586667	0.719424	0.944751	0.613793	ATG14L
							0.0427334
								Lane1	Lane2	Lane3	Lane4
								0.58	0.633094	1.08287	0.772414	SNAP29
								0.860656	0.973913	1.46809	0.908451	SNAP29
								0.69697	0.72093	1.2649	0.690909	SNAP29
							0.029821

## Sheet: Figure 5F
	Lane1	Lane2					Lane1	Lane2				Lane1	Lane2
expt1	73	12	VAMP8			expt1	1.30357	0.179104	VAMP8			1.02543	0.238822	VAMP8
	29	88	ATG14L				0.517857	1.31343	ATG14L			0.431457	1.09239	ATG14L
	56	12	SNAP29				1	0.179104	SNAP29			1.03451	0.261899	SNAP29
	56	67	STX17-GST (total)				1	1	STX17-GST (total)			1	1	STX17-GST (total)
	Lane1	Lane2					Lane1	Lane2				sd
expt2	60	21	VAMP8			expt2	0.833333	0.323077	VAMP8			0.246643	0.075057	VAMP8
	33	71	ATG14L				0.458333	1.09231	ATG14L			0.102515	0.221002	ATG14L
	74	19	SNAP29				1.02778	0.292308	SNAP29			0.0383251	0.0725396	SNAP29
	72	65	STX17-GST (total)				1	1	STX17-GST (total)			0	0	STX17-GST (total)
												se
	Lane1	Lane2					Lane1	Lane2				0.1424	0.0433342	VAMP8
expt3	62	15	VAMP8			expt3	0.939394	0.214286	VAMP8			0.059187	0.127596	ATG14L
	21	61	ATG14L				0.318182	0.871429	ATG14L			0.022127	0.0418808	SNAP29
	71	22	SNAP29				1.07576	0.314286	SNAP29			0	0	STX17-GST (total)
	66	70	STX17-GST (total)				1	1	STX17-GST (total)
							pvalue calculations
							1.30357	0.179104	VAMP8
							0.833333	0.323077	VAMP8
							0.939394	0.214286	VAMP8
						pvalue	0.0233969
							0.458333	1.09231	ATG14L
							0.517857	1.31343	ATG14L
							0.318182	0.871429	ATG14L
						pvalue	0.0208647
							1	0.179104	SNAP29
							1.02778	0.292308	SNAP29
							1.07576	0.314286	SNAP29
						pvalue	0.000468559
